# Supplementary material for: Validation and Cultural Adaptation of the Serbian Version of the Cleveland Clinic Colorectal Cancer Quality of Life Questionnaire: A Comprehensive Psychometric Evaluation
Source: Healthcare (Basel). 2025 Apr 18;13(8):937. doi: 10.3390/healthcare13080937 (PMC12027303; doi:10.3390/healthcare13080937)
Supplement: Supplementary file 1 [file healthcare-13-00937-s001.zip]

Archive with 1 entries (1 files):
- healthcare-3528243-supplementary.xlsx
