# Supplementary material for: Validation and Cultural Adaptation of the Serbian Version of the Cleveland Clinic Colorectal Cancer Quality of Life Questionnaire: A Comprehensive Psychometric Evaluation
Source: Healthcare (Basel). 2025 Apr 18;13(8):937. doi: 10.3390/healthcare13080937 (PMC12027303; doi:10.3390/healthcare13080937)
Supplement: Supplementary file 1 [file healthcare-13-00937-s001.zip › healthcare-3528243-supplementary.xlsx]

## Sheet: Sheet1
Question	Original	Serbian version
1	How would you rate your "quality of life" (the enjoyment of being alive) in the last 2 weeks? (Pick one answer only	Kako biste ocenili Vaš kvalitet života u poslednje dve nedelje?
2	How would you rate your state of health today as compared to your state of health before illness or treatment of your illness?	Kako biste ocenili Vaše trenutno zdravstveno stanje u odnosu na period pre bolesti i početka lečenja?
3	How are your daily activities at home affected due to your illness or treatment?	Kako Vaša bolest ili lečenje utiču na Vaše svakodnevne aktivnosti po kući?
4	How are your activities outside the home affected by your illness or treatment?	Kako Vaša bolest ili lečenje utiču na Vaše svakodnevne aktivnosti van kuće?
5	How would you rate your physical activities since you were diagnosed with an illness or treated for your illness?	Kako biste ocenili Vašu fizičku aktivnost od kada Vam je postavljena dijagnoza bolesti odnosno od početka lečenja?
6	As a result of the illness or treatment of the illness, do you:	Kao rezultat oboljenja ili lečenja Vašeg oboljenja, da li:
6a	Eat and enjoy most of your usual foods as before your diagnosis or treatment?	Jedete i uživate u većini uobičajene hrane kao pre dijagnoze ili lečenja bolesti?
6b	Have a poor appetite?	Imate loš apetit?
6c	Feel as though you are losing weight?	Osećate kao da gubite na težini?
6d	Have to take medication to regulate bowel movements?	Uzimate lekove koji regulišu probavu?
7	How much does pain due to the illness or its treatment bother you on a daily basis?	U kojoj meri bol povezan sa bolešću ili lečenjem bolesti utiče na Vas na svakodnevnom nivou?
8	Do you feel you have more bodily pain now than you did before your diagnosis or treatment?	Da li imate više bolova sada nego pre postavljanja dijagnoze ili početka lečenja lečenja?
9	How much has your social life changed due to your illness or its treatment?	Koliko se Vaš društveni život promenio kao posledica bolesti ili njenog lečenja?
10	How much has your family life changed due to your illness or its treatment?	Koliko se Vaš porodični život promenio kao posledica bolesti ili njenog lečenja?
11	How well have you coped (mentally and physically) with your illness or its treatment?	Kako se nosite (psihički i fizički) sa Vašom bolešću ili njenim lečenjem?
12	How well have your family or loved ones coped with your illness or its treatment?	Kako se Vaši bližnji nose sa Vašom bolešću ili njenim lečenjem?
13	How well have your friends and/or coworkers coped with your illness or its treatment?	Kako se Vaši prijatelji i/ili kolege nose sa Vašom bolešću ili njenim lečenjem?
	Please respond to the following statements.	Molimo Vas da odgovorite na sledeće tvrdnje.
14a	I worry that my physical health will get worse.	Brinem da će se moje fizičko zdravlje pogoršati.
14b	I worry that my bowel symptoms will get worse.	Brinem da će se moje tegobe sa crevima pogoršati.
14c	I worry that I will have a permanent stoma (bag on the belly to collect stool) in the future	Brinem da ću u budućnosti imati trajnu stomu (kesu na trbuhu koja sakuplja stolicu).
14d	I am suffering from the effects of my illness or treatment (radiation, chemotherapy, or surgery).	Patim od posledica moje bolesti ili lečenja (zračenje, hemioterapija ili operacija).
14e	I am suffering from complications of the treatment of my illness (surgery, radiation, or chemotherapy)	Patim od komplikacija lečenja moje bolesti (operacije, zračenja ili hemioterapije).
15	How much has your illness or its treatment affected your sex life?	U kojoj meri su Vaša bolest ili njeno lečenje uticali na Vaš seksualni život?
16	How much have bowel problems affected your sex life?	U kojoj meri su Vam problemi sa crevima uticali na seksualni život?
17	How much do bowel issues affect your daily activities?	U kojoj meri problemi sa crevima utiču na Vaše svakodnevne aktivnosti?
18	How confident are you that your current state of health will improve?	U kojoj meri verujete da će se Vaše trenutno stanje ili zdravlje poboljšati?
19	How much do the following aspects of your plan of treatment or treatment of your illness worry you or interfere with your daily activity?	U kojoj meri Vas zabrinjavaju ili ometaju u svakodnevnim aktivnostima sledeći aspekti lečenja Vaše bolesti?
19a	Surgery	Operacija
19b	Stoma (bag on the belly to collect stool)	Stoma (kesa na trbuhu koja sakuplja stolicu)
19c	Complications of surgery	Komplikacije operacije
19d	Consequence of chemotherapy	Posledice hemioterapije
19e	Consequence of radiation therapy	Posledice zračenja
19f	Life expectancy	Očekivano trajanje života
20	Which of the following has/have the most impact on your day to day living? (Pick as many as applicable)	Koji od sledećih faktora najviše utiče na Vaš svakodnevni život? (Izaberite sve što se odnosi na Vas)
21	How would you rate your satisfaction with your treatment plan or treatment?	Kako biste ocenili svoje zadovoljstvo lečenjem ili planom lečenja?
22	Do you believe your treatment will be /has been successful in curing your illness?	Da li verujete da je Vaše lečenje bilo, odnosno da će biti uspešno?
23	Do you think your treatment and the physical and mental challenges it brought were worth going through to continue living?	Da li mislite da su Vaše lečenje, kao i fizički i psihički izazovi sa kojima ste se suočili vredni življenja?
24	Compared to before your diagnosis or treatment how much doyou enjoy life?	U poređenju sa periodom pre postavljanja dijagnoze bolesti ili lečenja, koliko uživate u životu?
	Answers
	My quality of life is terrible	Kvalitet mog života je užasan.
	My quality of life is extremely bad	Kvalitet mog života je ekstremno loš.
	My quality of life is very bad	Kvalitet mog života je veoma loš.
	My quality of life is quite bad	Kvalitet mog života je prilično loš.
	My quality of life is bad	Kvalitet mog života je loš.
	My quality of life is not very good	Kvalitet mog života nije baš dobar.
	My quality of life is fairly good	Kvalitet mog života je prilično dobar.
	My quality of life is good	Kvalitet mog života je dobar.
	My quality of life is very good	Kvalitet mog života je veoma dobar.
	My quality of life is extremely good	Kvalitet mog života je izuzetno dobar.
	My quality of life is excellent	Kvalitet mog života je sjajan.
	Much worse than before	Mnogo gore nego ranije.
	Little worse than before	Malo gore nego ranije.
	Same as before	Isto kao ranije.
	A little better than before	Malo bolje nego ranije.
	Much better than before	Mnogo bolje nego ranije.
	Cannot do any usual activity at home	Ne mogu da obavljam aktivnosti po kući
	Can do only a little activity at home	Mogu da obavljam tek poneku aktivnost po kući.
	Can do some usual activity at home	Mogu da obavljam neke aktivnosti po kući.
	Can do almost as much usual activity at home as before	Mogu da obavljam aktivnosti po kući skoro kao ranije.
	Can do as much or more usual activity at home as before	Mogu da obavljam isto ili više aktivnosti po kući u odnosu na ranije.
	Cannot do any usual outside activity	Ne mogu da obavljam bilo koju aktivnosti van kuće.
	Can do only a little usual outside activity	Mogu da obavljam tek poneku aktivnost van kuće.
	Can do some usual outside activity	Mogu da obavljam neke aktivnosti van kuće.
	Can do almost as much usual outside activity as before	Mogu da obavljam aktivnosti van kuće skoro kao ranije.
	Can do as much or more usual outside activity as before	Mogu da obavljam isto ili više aktivnosti van kuće u odnosu na ranije.
	Decreased severely	Ozbiljno umanjena
	Decreased moderately	Umereno umanjena
	Decreased a little	Pomalo umanjena
	Same as before	Ista kao ranije
	Increased	Povećana
	Never	Nikad
	Occasionally (1-2 times a month)	Retko (1-2 puta mesečno)
	Sometimes (1-3 times in 2 weeks )	Ponekad (1-3 puta u 2 nedelje)
	Usually (at least 2 times a week but not daily)	Često (bar 2 puta nedeljno, ali ne svakodnevno)
	All the time (daily)	Stalno (svakodnevno)
	Not applicable (The question does not apply to me)	Nije primenjivo (ovo pitanje se ne odnosi na mene)
	Cannot do anything physical due to pain	Ne mogu da se pokrenem zbog bola
	Very much	Veoma mnogo
	Quite a bit	Poprilično
	A little	Pomalo
	I am not bothered by any pain	Nemam bolove
	Much more than before	Mnogo više nego ranije
	Little more than before	Malo više nego ranije
	Same as before	Isto kao i ranije
	Less than before	Manje nego ranije
	No pain	Nemam bol
	Changed very much	Promenilo se izuzetno mnogo
	Changed a lot	Promenilo se mnogo
	Changed somewhat	Promenilo se umereno
	Changed a little	Promenilo se malo
	No change	Bez promene
	Not well at all	Loše
	Somewhat well	Donekle dobro
	Fairly well	Dobro
	Moderately well	Prilično dobro
	Very well	Veoma dobro
	Active prior to but no sexual activity due to the illness/ treatment	Aktivan pre bolesti, ali bez seksualne aktivnosti zbog bolesti/lečenja
	Affected very much	Uticalo je veoma mnogo
	Affected a lot	Uticalo je mnogo
	Affected a little	Uticalo je malo
	Active prior, and not affected at all	Aktivan pre bolesti i bez izmene zbog bolesti/lečenja
	Not sexually active prior to illness/treatment	Nisam bio/la seksualno aktivan/a pre bolesti/lečenja
	Not sexually active prior to bowel problems,	Nisam bio/la sekusualno aktivan/a pre problema sa crevima
	Am unable to carry out any work	Nisam u stanju da obavljam bilo kakav posao
	Very much affected	Veoma utiču
	Affected somewhat	Donekle utiču
	Affected a little	Pomalo utiču
	Not at all affected	Ne utiču
	Not confidentat all	Ne verujem uopšte
	Very concerned	Malo verujem
	Moderately concerned	Umereno verujem
	Mildly concerned	Verujem
	Very confident	Veoma verujem
	Not affected	Nije uticalo
	Affects me a little (1-3 a month)	Utiče malo (1-3 puta mesečno)
	Affects me moderately (1-3 times in 2 weeks)	Utiče umereno (1-3 puta u 2 nedelje)
	Affects me very much (at least 2 times a week, but not daily)	Veoma utiče (najmanje 2 puta nedeljno, ali ne svakodnevno)
	Affects me daily	Utiče svakodnevno
	Not applicable (The question does not apply to me.)	Nije primenjivo (pitanje se ne odnosi na mene)
	Bowel issues (bleeding, change in bowel habits, incontinence etc)	Problemi sa crevima (krvarenje, promene u pražnjenju creva, inkontinencija itd.)
	Weight loss	Gubitak telesne težine
	Low energy	Manjak energije
	Low self esteem/confidence	Niže samopouzdanje
	Fear of consequences	Strah od posledica
	Pain issues	Bol
	Not satisfied	Nezadovoljan/a
	Mildly satisfied	Delimično zadovoljan/a
	Moderately satisfied	Umereno zadovoljan/a
	Very satisfied	Veoma zadovoljan/a
	Extremely satisfied	Izuzetno zadovoljan/a
	Not at all	Ne verujem
	I am not sure	Nisam siguran/a
	I think so	Mislim da je jeste/mislim da će biti
	Yes, very sure	Da, verujem
	Yes, absolutely sure	Da, apsolutno verujem
	Much less than before	Mnogo manje nego ranije
	Less than before	Manje nego ranije
	Same as before	Isto kao ranije
	More than before	Više nego ranije
	Much more than before	Mnogo više nego ranije
